# Supplementary material for: Clip opening while locked after transcatheter edge-to-edge mitral valve repair with different onset times: a case series
Source: Eur Heart J Case Rep. 2024 Jul 12;8(7):ytae322. doi: 10.1093/ehjcr/ytae322 (PMC11263869; doi:10.1093/ehjcr/ytae322)
Supplement: ytae322_Supplementary_Data [file ytae322_supplementary_data.zip]

Archive with 8 entries (8 files):
- Supplementary Video 1.mp4
- Supplementary Video 2.mp4
- Supplementary Video 3.mp4
- Supplementary Video 4.mp4
- Supplementary Video 5.mp4
- Supplementary Video 6.mp4
- Supplementary Video 7.mp4
- Supplementary Video 8.mp4
